# Supplementary material for: Association between ABO blood groups and postoperative pain in children after adenotonsillectomy: a prospective cohort study
Source: BMC Anesthesiol. 2022 Dec 28;22:407. doi: 10.1186/s12871-022-01953-6 (PMC9795585; doi:10.1186/s12871-022-01953-6)
Supplement: Supplementary file 1 — Additional file 1. [file 12871_2022_1953_MOESM1_ESM.xlsx]

## Sheet: Sheet1
Group	M / F	Age(years)	Wt（kg）	CHEOPS score	PAED score	interval time(min)	Total PACU fentanyl requirement (ug)	PONV	Surgical time (min)	The duration of PACU stay（min）	MAP（mmHg）	HR(bpm)
1	0	6	17.5	4	5	43	0	0	35	25	68.51	120.65
1	1	5	18	4	3	35	0.5	0	30	20	69.56	119.63
1	0	4	14.5	5	3	32	0.5	0	32	25	72.43	126.71
1	0	4	17.5	5	4	35	0.5	0	35	20	71.1	124.24
1	0	3	16	5	3	45	1	0	40	20	68.94	125.38
1	1	5	18	4	2	38	1	0	38	20	70.33	120.15
1	1	4	16.5	4	5	35	0	0	35	25	75.87	116.54
1	1	4	17	8	10	35	0	0	30	27	81.15	115.87
1	0	4	16	4	2	43	0	0	38	25	71.93	125.95
1	1	5	19	5	4	33	0	0	33	20	60.54	112.21
1	1	4	18	4	5	40	0	0	40	25	72.3333	110.167
1	0	5	18.5	9	14	34	0.5	0	29	20	101.1	120.8
1	1	7	28.5	11	18	50	2	0	45	20	81.2857	94.8571
1	0	6	22	4	5	26	0	0	26	15	69.7	94.5
1	1	5	24	11	16	55	1	0	48	20	64.5	123.643
1	1	4	13	11	17	35	1	0	30	10	79.3636	115.909
1	0	6	31	5	5	25	0	0	25	10	68.4286	95.8571
1	1	4	15.5	4	3	35	0	0	35	20	70	105.333
1	0	5	19.6	5	3	40	0	0	40	20	68.1429	112
1	0	7	18.5	5	4	28	0	0	28	10	71.2	107.3
1	1	5	19	5	3	40	0	0	40	20	74.3846	108.846
1	0	4	18	9	17	37	0.5	0	30	17	81.1818	134.273
1	1	7	26	9	15	50	0.5	0	30	15	80.3636	111.455
1	0	7	28	10	14	40	0.5	0	30	10	78.0909	84
1	1	4	15	11	18	41	1.5	0	31	25	64.0909	116.455
1	1	5	24.5	12	17	32	1.5	0	27	25	78.0909	100.636
1	1	3	16.5	11	12	45	1	0	40	10	58.4667	112.267
1	1	5	17.5	11	13	55	1	0	30	45	72.8	123.9
1	1	4	16	5	3	35	0	0	35	45	69	110.692
1	0	4	12	9	18	60	1.5	0	50	40	72.3846	134.692
1	1	4	17.6	7	11	45	0.5	0	40	25	60.9286	106.429
1	0	5	20	8	18	37	2	1	32	15	59.5333	109.667
1	0	7	33	4	2	38	0	0	38	25	54	81.8182
2	0	4	16.5	5	1	26	0	0	26	40	62	111.9
2	1	6	20	13	17	69	2	0	54	55	81	111.8
2	1	3	17	8	10	38	1	0	30	35	60.3636	130
2	0	5	26	11	19	55	1	0	49	20	61.4615	104.846
2	1	6	22.5	12	20	40	2	0	35	25	68	107.75
2	0	6	17	9	11	43	0.5	0	36	18	58.3846	121.538
2	1	4	18	13	20	45	2	1	39	25	57.5833	114.25
2	1	5	22.5	11	16	46	1	1	40	25	78.5	109
2	1	3	14.5	5	6	28	0	0	28	10	71.2	134.8
2	0	4	18	5	2	30	0	0	30	20	76.5	123.9
2	1	4	15.5	10	18	45	1.5	1	34	25	70.7273	138.727
2	1	3	15.5	8	13	40	0.5	0	29	25	71.8	113.5
2	1	7	34.5	12	14	57	1.5	1	40	17	78.5	91.1667
2	0	4	19.5	11	14	49	1	1	35	19	64.0769	120.615
2	1	3	18.5	5	4	40	0	0	40	15	84.6667	118.467
2	0	6	21.5	12	18	40	1	1	35	45	64.25	97.6667
2	0	6	23.5	12	15	55	1.5	1	50	20	76.4286	106.714
2	1	4	14.8	7	13	43	0.5	1	43	15	65.1538	119.615
2	1	5	20.5	11	18	40	1.5	1	35	20	80	117.636
2	1	5	18	12	20	45	2	1	45	55	83.5	147.1
2	0	5	18.5	11	15	35	1.5	1	28	40	75.21	98.17
2	1	5	19	13	20	45	1.5	1	35	45	71.34	117
2	0	4	16	10	15	30	1	0	30	40	80.83	115
2	1	6	21	9	10	38	1	0	38	70	78.04	122.18
2	1	5	19	9	11	35	1.5	0	30	40	74.59	120.53
2	1	5	18	8	10	40	1.5	1	30	45	78.0909	119.05
2	0	4	15.5	11	18	43	0.5	0	28	40	69.51	126.5
2	0	4	16.5	9	16	38	2	1	38	50	72.8	124.08
2	0	3	15.5	13	20	40	0.5	0	30	50	69	125.11
2	1	5	19	8	10	45	0.5	0	35	55	73.98	120.94
3	0	6	27	10	16	38	0.5	0	31	20	73.4167	126.833
3	1	6	19	5	6	29	0	0	29	20	70.0909	104.455
3	1	4	16.5	9	13	33	1	0	33	25	72.7273	125.909
3	1	7	17.5	11	12	50	0.5	0	37	25	77.4615	135.154
3	1	5	16.5	10	17	41	1	0	31	25	70.2727	101.182
3	0	4	17.5	9	15	40	0.5	0	30	25	73.3636	100.364
3	1	4	19	9	13	42	1.5	1	37	13	73.1818	112.273
3	1	7	27.5	5	2	30	0	0	30	25	74.6	101.4
3	1	6	18	5	2	25	0	0	25	20	74.6	124.7
3	0	4	17	9	17	39	1	0	30	15	76.4	107.4
3	1	6	20.5	13	18	35	2	0	30	15	84.1818	121.364
3	0	5	16	5	3	25	0	0	25	25	71	130.111
3	1	7	28	8	9	65	1	0	40	30	72.2857	101.143
3	1	6	21	5	3	25	0	1	25	15	82.3636	108.364
3	1	6	23	10	13	57	0.5	0	37	20	69.5	115.917
3	1	3	13	11	19	40	1	0	32	10	74.4	112.7
3	1	4	14.9	7	14	54	0.5	0	40	10	70.8182	125.545
3	0	7	26	7	13	55	0.5	0	45	15	76.6154	122.538
3	1	7	25.7	7	18	55	0.5	0	40	30	75.3333	104.25
3	1	4	24	11	20	45	1.5	0	40	10	65.6667	121.733
3	1	3	16	10	15	45	0.5	0	38	15	78.0833	134.25
3	0	5	17	5	2	35	0	0	35	25	73.25	105.167
3	0	4	13.5	5	8	40	0	0	40	15	70.4	140.5
3	1	3	16	11	18	45	0.5	0	40	20	72.9231	133.154
3	0	6	27	5	5	45	0	0	45	20	76	116.273
3	1	4	16.5	4	2	45	1	0	35	20	71.82	116.61
3	1	5	18.5	4	5	45	1	0	40	20	62.52	118.13
3	1	6	19.5	4	2	36	0	0	36	30	71.83	120.28
3	1	5	18.5	5	3	38	0	0	38	15	75.44	115.32
3	0	4	16	4	3	41	1.5	0	32	20	68.1	120.52
3	0	3	15.5	4	4	36	0.5	0	31	15	64.5	119.73
3	0	4	17	5	3	30	0	0	30	20	67.25	122.35
3	0	4	16.5	5	3	34	0	0	34	25	66.65	124
3	0	4	15.5	4	3	35	0.5	0	35	25	68.33	120.14
3	1	5	18.5	4	2	40	0	0	40	20	69.56	120.07
4	1	4	16.5	10	15	46	1.5	0	38	30	56.8667	110.933
4	1	4	17	13	20	38	2	1	30	42	56.9	122.6
4	1	4	15	10	15	40	0.5	1	31	25	57.3	136.5
4	1	5	19	9	10	35	1	0	30	40	49.9167	115.75
4	1	6	17.5	8	10	37	1	1	32	35	83	133.182
4	1	5	18	8	10	47	1	1	35	25	75.7273	111.455
4	0	4	14.5	11	20	45	0	0	45	20	94.2308	120.308
4	1	3	15.5	8	10	30	1	0	30	45	72.0833	146.167
4	1	4	16.5	10	15	38	1.5	1	38	30	56.8667	110.933
4	1	4	17	13	20	30	2	0	30	42	56.9	122.6
4	1	4	15	10	15	31	0.5	0	31	25	57.3	136.5
4	1	5	19	9	10	30	1	1	30	40	49.9167	115.75
4	1	6	17.5	9	11	32	1	1	32	35	83	133.182
4	1	5	18	8	10	47	1	0	35	25	75.7273	111.455
4	0	4	14.5	13	20	45	0	0	45	20	94.2308	120.308
4	1	3	15.5	9	16	50	1	1	30	45	72.0833	146.167
4	1	7	21	10	14	48	1.5	1	40	45	75.73	106.91
4	0	5	17.5	12	18	40	2	1	35	35	72.83	124.95
4	0	6	20	12	17	48	0.5	0	38	20	80.54	112.2
4	0	6	22	11	12	50	1.5	0	40	25	82.85	104.9
4	1	7	23.5	13	20	31	1.5	1	26	20	78.5	115.37
4	0	6	18	12	18	42	1.5	0	32	30	73.38	116.37
4	0	4	17	10	13	31	0.5	0	26	30	78.45	105.35
4	0	6	20.5	10	16	38	1.5	1	28	25	76.12	106.65
4	0	4	15.5	10	15	40	0.5	0	35	30	73.93	108.84
4	0	6	19.5	8	15	45	2	1	40	40	79.27	115.23
